# Supplementary material for: High Intrathoracic Anastomosis with Thoracoscopy Is Safe and Feasible for Treatment of Esophageal Squamous Cell Carcinoma
Source: PLoS One. 2016 Mar 24;11(3):e0152151. doi: 10.1371/journal.pone.0152151 (PMC4807006; doi:10.1371/journal.pone.0152151)
Supplement: S1 Data — (XLSX) [file pone.0152151.s001.xlsx]

## Sheet: Sheet1
	Age	Sex	HBP	current smoker	P/Hx	EUS	tumor location	cstage	Neoadjuvant	Op time	Thoracoscopic time	Nmber of LN harvest	satelite lesion	proximal margin	Tumor size	anastomosis from incisor	pstage	ICU (days)	HD (days)	Transfusion	mortality	Leak	stricture	Atrial fibrillation	Nerve injury	ARF	Pneumonia	Death (F/U)	F/U period	Metastasis	local recurrence	Disease free interval	Metastatic lesion
	78	M	0	1		1	31	1	0	350	240	29	0	9	3		3	0	18	0	1	1	0	0	0	0	0	0	0	0	0	0
	67	M	0	0		1	22	3	1	410	230	41	1	1.8	2.5	20	2	0	10	0	0	0	0	0	1	0	0	1	3	0	0	3
	54	M	0	1		1	26	2	0	330	240	29	0	5.8	3.5	21	3	0	12	0	0	0	0	0	1	0	0	0	26	1	0	4	Liver
	60	M	0	0		1	40	3	1	360	260	23	0	7.3	1.5	23	3	0	14	0	0	0	0	0	0	0	0	0	14	1	0	5	bone
	65	M	1	1		1	28	2	0	365	270	23	0	9.6	3	20	2	0	28	0	0	0	0	0	0	0	0	0	22	1	0	5	Bone
	61	M	0	1		1	33	3	0	410	300	51	0	6	6.5	20	3	0	11	0	0	0	0	0	0	0	0	0	19	1	0	6	LN
	62	M	0	0		1	33	3	1	325		60	0	2.9	5	23	2	0	14	0	0	0	0	0	1	0	0	0	6	0	0	6
	59	M	0	0		1	29	3	1	375	290	26	0	3.7	5	23	3	0	9	0	0	0	0	0	0	0	0	0	6	0	0	6
	63	M	1	0		1	30	3	1	405	290	24	0	9	0.6	20	1	0	10	0	0	0	0	0	0	0	0	0	7	0	0	7
	49	M	0	0	lymphoma	1	28	1	0	340	255	39	0	6.5	2.3	20	2	0	13	0	0	0	0	0	0	0	0	0	7	0	0	7
	84	M	1	0	DM	1	30	3	1	320	200	33	0	6.3	4.1	20	2	0	8	0	0	0	0	0	0	0	0	0	11	1	0	8	Liver
	74	M	0	0		1	30	1	0	335	225	32	0	4.5	0.8	25	1	0	11	0	0	0	1	0	0	0	0	0	8	0	0	8
	63	M	0	0	DM	1	30	2	0	380	260	26	0	5.2	4.5	21	2	0	10	0	0	0	0	0	0	0	0	0	10	0	0	10
	66	M	1	0	CVA,AF	1	30	2	0	420	300	28	0	5.2	7	23	3	0	8	0	0	0	0	0	0	0	0	0	11	0	0	11
	69	M	0	0		1	33	1	0	325	230	33	0	5	2.5	25	1	0	8	0	0	0	0	0	0	0	0	1	12	0	0	12
	62	M	0	0		1	29	1	0	430	280	38	0	5	5	20	1	0	8	0	0	0	1	0	0	0	0	0	12	0	0	12
	72	M	1	0	DM	1	35	1	0	320	240	11	0	8.3	1.5	24	1	0	9	0	0	0	0	0	0	0	0	0	12	0	0	12
	51	M	0	0		1	27	1	0	315	215	28	1	1.3	0.8	25	1	0	13	0	0	0	0	0	0	0	0	0	13	0	0	13
	75	M	1	0	atrial fibrillation, CRF	1	32	2	0	320		27	0	7	4.5	25	2	0	15	0	0	0	0	0	1	0	0	0	13	0	0	13
	75	M	1	0		1	27	1	0	310	190	27	0	3	2	20	1	0	8	0	0	0	0	0	0	0	0	0	14	0	0	14
	59	M	1	0		1	26	2	0	305	180	39	1	1.3	3.7	23	3	0	9	0	0	0	0	0	0	0	0	0	15	1	0	15	Liver
	76	M	1	0		1	33	1	0	335	240	34	0	3.7	2.4	21	1	0	20	0	0	0	0	0	0	0	0	0	38	1	0	15	LN
	76	F	0	1		1	35	1	0	350	240	40	0	9.3	1	20	1	0	12	0	0	0	0	0	0	0	0	0	15	0	0	15
	66	M	0	1		1	38	2	0	455		38	0	12	3.5	20	2	0	15	0	0	0	0	0	1	0	0	0	15	0	0	15
	46	M	0	1	s/p tongue ca,, stomach cancer	1	33	2	0	400	240	60	0	4.5	1.9	23	2	0	16	0	0	0	0	0	0	0	0	0	16	1	0	16	Liver
	56	M	1	1		1	30	2	0	370	265	43	0	4	2.1	23	2	0	34	0	0	1	0	0	0	0	0	0	16	0	0	16
	70	M	0	0		1	31	1	0	415		36	0	4	0.5	22	1	0	10	0	0	0	0	0	0	0	0	0	16	0	0	16
	69	M	0	1		1	40	2	0	420	265	55	0	8.7	4	22	3	0	9	0	0	0	0	1	0	0	0	0	18	0	0	18
	79	M	1	1	CVA	1	27	2	0	365	240	28	0	4.2	2.9	20	2	0	14	1	0	0	0	0	0	0	1	0	19	0	0	19
	55	M	1	0	Renal cell ca.tuberculosis	1	30	3	1	365	275	19	0	5.6	3.5	22	1	0	10	0	0	0	0	0	0	0	0	0	36	1	0	20	Brain
	71	M	1	1		1	31	1	0	405	285	22	0	4.5	2	25	1	1	14	0	0	0	0	1	0	0	0	0	20	0	0	20
	65	M	0	0		1	35	1	0	420	295	28	0	4.5	1	22	1	0	30	0	0	0	1	0	0	0	0	0	23	0	0	23
	61	M	1	0		1	29	3	1	350	240	8	0	2.7	3.6	23	3	0	10	0	0	0	0	0	0	0	0	0	24	0	0	24
	71	M	1	0		1	23	1	0	420	300	16	1	2.5	0.3	24	1	0	11	0	0	0	0	0	0	0	0	0	39	0	1	25
	58	M	1	0	DM,CAD	1	40	1	0	370	265	14	0	6	1.5	22	1	0	11	0	0	0	0	0	1	0	0	0	25	0	0	25
	52	M	0	0		1	27	1	0	335	240	32	0	3	4		1	1	10	0	0	0	0	0	0	0	0	0	25	0	0	25
	66	M	0	1	meningioma	1	30	1	0	300	200	50	0	4.4	2.6	24	2	1	12	0	0	0	0	0	0	0	0	0	25	0	0	25
	40	M	0	0		1	40	1	0	350	270	24	0	5.7	3.7	22	3	0	10	0	0	0	0	0	0	0	0	0	25	0	0	25
	70	M	0	1	lung cancer= co op	1	30	1	0	465	355	17	0	5.5	1.9	24	1	1	10	0	0	0	0	0	0	0	0	0	26	0	0	26
	51	M	0	1	tuberculosis	1	33	1	0	420	310	34	0	5.5	2.3	23	2	0	10	0	0	0	0	0	0	0	0	0	28	0	0	28
	61	M	0	0		1	30	1	0	430	310	46	0	1.5	1.6	25	1	0	10	0	0	0	0	0	0	0	0	0	31	0	0	31
	76	M	1	1		1	25	1	0	395	270	27	0	6	3	23	2	0	14	0	0	0	0	0	1	0	0	0	31	0	0	31
	78	M	1	0	atrial fibrillation	1	30	1	0	325	235	39	0	5.5	3.5	22	1	0	18	1	0	0	0	0	0	0	0	0	32	0	0	32
	70	M	0	0		1	32	1	0	310	200	28	0	7.5	2.7	22	1	0	12	0	0	0	1	0	0	0	0	0	33	0	0	33
	57	M	0	0		1	34	2	0	385	275	44	0	5.2	3.6	20	2	0	11	0	0	0	0	0	0	0	0	0	33	0	0	33
	58	M	1	0		1	35	1	0	400	275	28	0	4.5	1	22	1	0	11	0	0	0	0	0	0	0	0	0	34	0	0	34
	72	M	1	0	gall ston: co-op	1	29	2	0	540		49	0	3.8	2.3	25	1	1	15	0	0	0	0	0	0	0	0	0	34	0	0	34
	64	M	0	1		1	26	1	0	340	265	20	0	4	2	23	2	0	54	0	0	1	1	0	0	0	0	0	35	0	0	35
	72	M	1	0	depression	1	28	2	0	367		29	0	6	1.5	20	1	0	15	0	0	0	0	0	0	0	0	0	35	0	0	35
	62	M	0	0		1	30	1	0	385	340	33	0	6	4	23	1	0	14	0	0	0	0	0	0	0	0	0	35	0	0	35
	67	M	0	0		1	28	1	0	400	220	31	0	5.6	1.7	23	1	0	13	0	0	0	0	0	1	0	0	0	36	0	0	36
	53	M	1	0		1	30	2	0	420	270	24	0	4.2	2.1	20	1	0	10	0	0	0	0	0	0	0	0	0	38	0	0	38
	66	F	0	0	Depression	1	30	1	0	290	180	15	0	2	1.6		1	1	11	0	0	0	0	0	0	0	0	0	38	0	0	38
	63	M	0	0		1	30	2	0	270	270	38	0	3.2	6	20	3	0	14	0	0	0	0	0	0	0	0	0	41	0	0	41
	55	F	0	0		1	32	2	0	390	270	28	0	4.6	3.2	20	2	0	16	0	0	0	0	0	0	0	0	0	45	0	0	45
	73	M	1	1		1	30	2	0	360	240	22	0	4.2	5.5	25	2	0	15	0	0	0	0	0	1	0	0	0	46	0	0	46
	55	M	1	0		1	40	1	0	480	300	11	0	11	0.9	25	2	1	11	0	0	0	0	0	0	0	0	0	49	0	0	49
	65	F	0	0		1	30	1	0	320	180	20	0	2.8	0.4	23	1	2	13	0	0	0	0	0	0	0	0	0	53	0	0	53
Mean or %	64.3		0.41	0.29		1	30.9		0.138	371.8	254.8	31	0.069	5.2cm	2.8cm	22.3cm			13.6	0.034	0.017	0.052	0.086	0.034	0.155	0	0.017	0.035	24	0.158	0.018	20
